# Supplementary material for: Chronic pain is common in mitochondrial disease
Source: Neuromuscul Disord. 2020 May;30(5):413–9. doi: 10.1016/j.nmd.2020.02.017 (PMC7306151; doi:10.1016/j.nmd.2020.02.017)
Supplement: Supplementary file 1 [file mmc1.xlsx]

## Sheet: Questionnaires
Questionnaire	Question	1	2	3	4	5	6	7	8	9	10	11	12	13	14	15	16	17	18	19	20	21	22	23	24	25	26	27	28	29	30	31	32	33	34	35	36	37	38	39
	Gender	M	M	F	F	F	M	F	M	F	F	F	F	M	M	F	M	F	M	F	F	F	M	F	F	M	F	M	F	M	F	F	F	M	M	F	M	F	F	M
	Age	33	33	32	63	69	66	18	23	59	40	23	55	53	63	63	43	45	57	53	75	35	38	59	44	25	67	43	57	63	62	58	31	22	34	37	62	19	57	59
	Nuclear mutation	N	N	N	N	N	N	N	N	N	Y	N	N	N	N	N	Y	N	Y	Y	N	N	Y	N	N	N	Y	N	N	Y	N	N	N	N	N	N	Y	N	N	Y
	m.3243A>G mutation	N	N	N	Y	N	Y	Y	Y	Y	N	N	Y	Y	N	Y	N	N	N	N	N	Y	N	Y	Y	N	N	Y	Y	N	Y	Y	N	N	N	N	N	Y	Y	N
BPI	Have you had longterm pain in the past 6 months?	N	N	Y	Y	Y	Y	Y	Y	Y	Y	N	Y	Y	N	Y	Y	Y	Y	N	Y	N	N	N	N	N	Y	Y	Y	Y	Y	Y	Y	N	N	N	Y	Y	Y	Y
BPI - PainDETECT	How much pain do you have right now?			8.5	6	0	7.5	5		8	1	0	0	7	4	8	4	7	7	0	2	0	1	0	0	0	7	7	3	9	9	4	3	0	0	0	7	6	5	3
BPI - PainDETECT	How is your pain at its worst?			9	6	9	9	5		10	3	0	7	9	4	9	4	7	7	2	5	0	3	0	4	0	8.5	8	6	10	9	7	3	0	0	0	7	9	7	3
BPI	How is your pain at its best?			4	7	1	7	5		5	1	0	0	6	5	7	6	3	7	0	1	0	1	0	0	0	5	5	1	6	10	2	0	0	0	0	4	5	0	2
BPI - PainDETECT	How is your pain on average?			6	7	7	9	5		7	2	0	2	5	4	9	4	5	7	5	3	0	2	0	2	0	7	7	3	8	7	6	2	0	0	0	5	6	4	2
BPI - PainDETECT	Number of painful dermatomes	0	0	28	9	44	3	4	2	35	4	0	12	34	18	61	4	28	30	0	2	0	0	0	10	0	28	25	28	17	16	25	24	0	0	0	11	107	11	2
PainDETECT	Mark the picture that best describes the course of your pain			1	1	1	0	0		1	0		1	1	1		1	0	0	0	1		1		1		1	0	1	0	1	1	0				1	1	1	0
PainDETECT	Does the pain spread to other areas of the body?	0	0	2	0	2	0	0	0	2	0	0	0	2	2	2	0	0	2	0	0	0	0	0	0	0	2	2	2	0	2	2	2	0	0	0	2	2	0	0
PainDETECT	Do you suffer from a burning sensation in your main area of pain?			5	3	4	0	0	4	4	2	0	0	5	0	4	2	3	2	0	0	0	0	0	2	0	0	3	1	3	3	4	0	0	0	0	0	0	0	0
PainDETECT	Do you have a tingling or prickling sensation in the area f your pain?			1	3	1	1	0	3	3	2	0	0	5	0	4	1	2	2	0	0	0	0	0	1	0	0	0	0	3	4	5	0	0	0	0	0	2	3	2
PainDETECT	Is light touching in this area painful?			4		4	1	1	1	2	2	0	0	3	0	3	0	3	1	0	0	0	0	0	1	0	0	2	0	2	4	1	0	0	0	0	0	0	0	0
PainDETECT	Do you have sudden pain attacks in the area of pain?			3	2	2	3	0	4	4	0	1	0	4	0	5	2	2	1	0	0	0	2	0	1	0	0	2	0	0	4	5	0	0	0	0	2	4	4	0
PainDETECT	Is cold or heat in this area ocassionally painful?			0	3	0	1	0	3	3	2	0	0	1	0	3	0	3	2	0	0	0	0	0	4	0	0	1	0	1	4	1	0	0	0	0	2	0	5	0
PainDETECT	Do you suffer from numbness in the area of your pain?			4	3	3	5	0	4	4	2	0	0	5	0	4	3	5	3	0	0	0	0	0	1	0	0	0	0	2	5	0	0	0	0	0	2	1	4	0
PainDETECT	Does slight pressure in this area trigger pain?			2	4	4	4	3	2	4	2	0	2	5	0	5	2	0	1	0	0	0	0	0	2	0	1	1	0	5	4	2	0	0	0	0	0	2	2	0
SF12v2	In general, how would you rate your health?	5	3	4	4	4	5	1	4	4	3	4	4	5	2	5	3	4	4	3	4	3			4	2	4	5	3	2	2	4	4	4	1	3	4	5	3	3
SF12v2	Does your health now limit you in moderate activities?	1	1	1		1	1	3	2	1	3	2	1	1	3	1	2	2	2	3	1	3			3	1	3	3	3	1	3	2	3	2	1	3	3	2	3	3
SF12v2	Does your health now limit you in climbing several flights of stairs?	1	3	1	1	1	1	3	1	1	1	0	1	1	1	1	1	2	1	2	1	2			3	1	3	2	3	2	4	3	3	3	1	3	3	3	2	3
SF12v2	During the past 4 weeks, have you accomplished less than you would like as a result of your physical health?	1	3	1	2	1	1	5	3	2	5	3	1	1	2	2	3	2	2	5	1	4			5	1	4	5	4	1	5	5	5	3	1	4	5	4	3	5
SF12v2	During the past 4 weeks, were you limited in the kind of work or other activities as a result of your physical health?	1	1	1		1	1	3	2	2	5	2	1	1	5	2	4	1	2	4	1	4			5	1	3	5	4	1	1	5	5	4	1	4	5	4	3	5
SF12v2	During the past 4 weeks, have you accomplished less than you would like as a result of emotional problems?	1	5	2		1	1	2	3		5	1	3	1	3	3	4	1	5	5	1	5			4	1	2	4	2	1	1	2	1	2	1	4	3	1	3	1
SF12v2	During the past 4 weeks, did you do work less carefully htan usual as a result of emotional problems?	3	5	3		1	1	2	4		5	2	3	1	5	3	5	1	5	5	1	5			3	1	1	4	2	1	5	2	1	2	1	4	1	1	3	1
SF12v2	During the past 4 weeks, how much did pain interfere with your normal work?	1	1	5	4	3	5	1	2	4	1	3	2	5	4	4	2	1	4	1	4	1			5	2	5	5	4	2	4	3	4	3	2	2	4	5	4	5
SF12v2	During the past 4 weeks, have you felt calm and peaceful?	3	3	4	3	3	4	4	3	5	2	4	2	5	3	4	2	4	3	2	5	2			2	4	3	2	4	5	3	4	3	3	5	3	3	4	3	5
SF12v2	During the past 4 weeks, did you have a lot of energy?	5	2	5	5	5	5	5	3	5	4	3	5	5	2	5	3	4	5	4	5	5			1	3	1	1	2	4	1	1	1	2	5	3	2	1	2	2
SF12v2	During the past 4 weeks, have you felt downhearted and depressed?	2	5	2	4	2	2	2	2	2	3	1	4	1	3	2	3	3	3	3	2	5			3	2	4	4	3	1	5	2	3	2	1	3.5	3	2	3	1
SF12v2	During the past 4 weeks, how much of the time has your physical health or emotional problems interfered with your social activities?	5	1	5	3	3	1	4	4	4	1	4	4	5	1	4	1	4	3	2	5	1			4	2	2	5	2	1	0	4	4	3	1	2	5	2	2	4
SFNSL	I have painful arms	0	3	2	2	3	2	0	2	3	0	1	0	3	1	4	3	2	4	1	1	1	0	0	2	0	4	1	4	4	0	2	2	0	0	0	0	4	1	0
SFNSL	I suffer from palpitations	0	0	0	1	0	0	0	0	1	0	1	0	0	0	3	1	4	1	0	0	0	0	3	1	0	1	0	0	1	0	1	0	0	0	1	0	1	1	0
SFNSL	I have problems with my bowel movements	1	1	1	0	3	0	2	1	4	3	1	3	4	0	4	0	3	1	0	4	2	0	1	4	0	3	1	4	4	2	4	1	1	0	3	1	4	4	1
SFNSL	I have difficulties with urination	0	0	2	1	0	3	1	2	4	0	0	1	4	0	0	0	3	4	2	3	0	3	0	0	0	0	1	1	4	1	4	0	0	0	1	1	3	1	4
SFNSL	My food does not seem to go down well	0	0	0		3	2	1	2	3	0	3	3	4	0	4	0	3	0	0	0	0	0	0	1	0	1	1	0	0	1	3	0	1	0	0	1	1	1	1
SFNSL	I suffer from muscle cramps	0	2	4	2	2	2	0	2	1	3	0	1	4	1	4	3	3	0	2	4	1	2	1	3	0	1	3	2	1	4	2	4	2	0	0	1	2	4	1
SFNSL	My feet and/or hands are colder than I am used to	1	3	3	1	3	4	2	2	3	3	2	3	4	1	4	3	4	3	0	1	1	2	1	3	0	0	3	1	4	4	0	0	0	0	4	4	3	3	3
SFNSL	I have chest pain	0	0	0	0	0	0	1	0	3	0	1	0	1	0	3	0	3	1	0	1	0	0	0	0	0	0	1	0	0	1	0	1	0	0	0	0	3	0	0
SFNSL	I have the feeling that my food gets stuck in my throat	0	2	0	0	1	1	0	3	2	0	0	4	3	1	1	1	0	0	0	0	0	0	0	0	1	1	2	0	0	1	2	0	1	0	0	1	0	1	2
SFNSL	At night I throw the bedclothes off my legs	0	0	4	0	1	0	3	3	3	0	2	2	4	0	0	0		0	4	2	1	1	3	0	3	3	2	0	0	1	2	1	0	0	0	0	0	0	0
SFNSL	I have difficulties with urination	0	0	2	2	0	3	2	2	4	0	0	1	4	0	0	0		3	2	3	0	2	0	0	0	0	1	0	4	1	3	0	0	0	1	1	3	3	3
SFNSL	I have dry eyes	4	1	0	3	3	3	3	3	4	0	0	4	0	1	4	1	3	1	1	1	0	0	1	1	0	4	0	0	2	1	4	0	1	0	4	4	0	0	4
SFNSL	I have blurred vision	4	4		2		1	2	1	3	1	0	3	3	1	4	0	3	0	1	0	0	0	0	2	2	0	0	0	0	4	3	0	1	0	1	4	0	1	4
SFNSL	I feel dizzy when I get up	2	3	1	1	3	1	2		0	1	0	1	4	0	2	0	1	1	0	0	2	1	0	1	0	4	0	0	0	0	1	0	1	0	0	4	4	1	1
SFNSL	I have sudden hot flushes	1	0	3	0	0	0	0	0	4	0	1	0	3	0	0	1	3	0	2	0	0	0	2	2	0	2	0	0	0	2	2	0	0	0	0	3	0	3	0
SFNSL	My feet and/or hands are colder than I am used to	0	1	3	1	4	4	2	2	2	1	1	1	4	1	4	1	1	3	0	2	1	1	1	3	0	0	3	0	4	4	0	0	0	0	2	4	3	3	4
SFNSL	I have painful arms	0	2	3	2	3	3	0	2	4	0	1	0	3	0	4	3	3	4	0	1	1	0	0	1	0	4	1	1	3	0	2	2	0	0	0	0	3	1	0
SFNSL	The skin of my legs is oversensitive	0	0	4	0	3	3	0		3	0	0	0	4	0	1	0	4	1	0	1	0	0	2	0	0	0	1	0	0	4	0	0	0	0	0	0	0	1	3
SFNSL	I have a tingling sensation in my hands	0	4	4	2	1	3	0	3	3	0	0	0	4	0	3	0	4	0	2	0	0	0	0	0	1	0	0	0	0	3	0	3	1	0	0	1	2	0	0
SFNSL	I have a tingling sensation in my legs	0	3	0	2	1	3	0	2	1	1	0	0	4	0	3	3	4	0	0	0	0	0	0	3	1	0	0	0	4	2	0	4	1	0	0	1	0	1	0
SFNSL	I have chest pain	0	0	0	0	0	0	1	0	3	0	1	0	2	0	2	0	3	0	0	1	0	0	0	0	0	0	1	0	0	1	0	1	0	0	0	0	3	0	0
